# Supplementary material for: Whole Genome Sequencing for the Analysis of Drug Resistant Strains of Mycobacterium tuberculosis: A Systematic Review for Bedaquiline and Delamanid
Source: Antibiotics (Basel). 2020 Mar 23;9(3):133. doi: 10.3390/antibiotics9030133 (PMC7148535; doi:10.3390/antibiotics9030133)
Supplement: Supplementary file 1 [file antibiotics-09-00133-s001.zip]

Archive with 1 entries (1 files):
- antibiotics-724775-supplementary.xlsx
