# Supplementary material for: Whole Genome Sequencing for the Analysis of Drug Resistant Strains of Mycobacterium tuberculosis: A Systematic Review for Bedaquiline and Delamanid
Source: Antibiotics (Basel). 2020 Mar 23;9(3):133. doi: 10.3390/antibiotics9030133 (PMC7148535; doi:10.3390/antibiotics9030133)
Supplement: Supplementary file 1 [file antibiotics-09-00133-s001.zip › antibiotics-724775-supplementary.xlsx]

## Sheet: Supplementary table S1
Supplementary Table S1. A general overview of the articles included in this review
#	Year	Authors	PMID	Drug	Type of strains	DST method	WGS method	Gene and type of non-Synonymous mutations confirmed by WGS	Additional molecular tests for BDQ or DLM resistance	Testing done at
1	2014	Hartkoorn R., et al	24590481	BDQ	H37RvCFZ-R1 and H37RvCFZ-R2	REMA	Illumina technology	Rv0678 (2 SNPs)	PCR-based sequencing	Switzerland [20]
2	2014	Andries K., et al	25010492	BDQ	MDR-CS DS-CS, WT-H37rv	REMA	454 pyrosequencing	Rv0678 (1 SNP and 1 ins), ppsC (1 SNV)	PCR-based sequencing	Belgium [25]
3	2015	Bloemberg GV., et al	26559594	BDQ/ DLM	MDR-CS XDR-CS	MGIT 960	Illumina platform	Rv0678 (1 SNV)/For DLM: fbiA (2 SNVs) and fgd1 (1 FS)	PCR-based sequencing	Switzerland (patient from the Tibet) [6]
4	2016	Schena E., et al	27076101	DLM	CS	REMA, MGIT960, APM 7H11	Illumina HiSeq 2500	ddn (3 SNVs), fgd1 (2 SNVs), fbiA (3 SNVs), fbiB (3 SNVs) and fbiC (2 SNVs),	Not reported	Italy and German [10]
5	2016	Almeida D., et al	27185800	BDQ	H37Rv	APM 7H11	Illumina Genome Analyzer IIx	pepQ (1 ins, 1 del, 1 SNV)	PCR-based sequencing	USA [23]
6	2016	Hoffmann H., et al	26829425	BDQ/ DLM	XDR-CS	MGIT 960 and REMA	NextSEq 500 instrument	Rv0678 (1 SNP) / For DLM: fbiA (2 SNVs)	Not reported	Germany and Switzerland (patient from the Tibet) [5]
7	2017	Xu, J., et al	28320727	BDQ	MDR-CS, DS-CS	MABA	Illumina Hiseq4000	Rv0678 (4 SNPs) and Rv1979c (1 SNV)	PCR-based sequencing	China [33]
8	2018	Ismail, N. A., et al	29337135	BDQ	RR/MDR-CS RIFs	BMD, MGIT960, APM on 7H10	MiSeq (Illumina)	Rv0678 (3 ins 1 del and 1 SNV), Rv1979c (1 SNV) and pepQ (98*)	Not reported	South Africa [31]
9	2018	Martinez, E., et al	30029911	BDQ	DS-CS DR-CS	REMA	NextSeq500 (Illumina)	Rv0678 (7 SNV), atpE (5 SNV) and atpB (3 SNV)	Not reported	Australia (but most of the patients were immigrants) [26]
10	2018	Rancoita, P., et al	29941636	BDQ/ DLM	Ref-QC	APM on 7H11, MGIT960, UKMYC5 and REMA	HiSeq 2500	Rv0678 (2 SNVs, 1 ins, and 1 del)/For DLM: fbiC and ddn (1 SNV for each one)	Not reported	Italy [34]
11	2018	Ismail, N., et al	30165087	BDQ	ATCC-WT ATCC-(INHr,KANr,PZAr,RIFr)	MGIT960	Illumina MiSeq 2x	Rv0678 (3 SNVs, 1 del), atpE (5 SNVs)	Not reported	South Africa [22]
12	2019	Ghodousi, A., et al	31262765	BDQ/ DLM	MDR-CS pre-XDR-CS XDR-CS	APM on 7H11, MGIT960 only for BDQ	Illumina NextSeq platform	Rv0678 (3 ins and 1 SNV), fgd1 (1 SNV)	Not reported	Pakistan [27]
13	2019	De Vos, M., et al	31141643	BDQ	XDR-CS	MGIT 960	Illumina NextSeq platform	Rv0678 (3 ins)	PCR-based sequencing and TDS	South Africa [28]
14	2019	Polsfuss, S., K., et al	30933266	BDQ/ DLM	XDR-CS	MGIT960 and REMA	Not specified	Rv0678 (1 ins), ddn (1 SNV)	Not reported	Germany (patient from the Republic of Moldova) [29]
15	2019	Ghajavand H., et al	30602521	BDQ	DS-CS CS-DR (Mono-resistant, MDR, Pre-XDR and XDR)	BMD and MABA	Illumina NextSeq 500	mmpL5 (2 SNVs), Rv1979c (1 SNV)	Not reported	Iran [32]
16	2019	Ismail N., et al	31138569	BDQ	ATCC-PZAr, ATCC-BDQr	APM on 7H10	Illumina MiSeq	Rv0678 (4 FS and 9 SNPs), atpE (2 SNPs)	Not reported	South Africa [35]
17	2019	Ismail, N., et al	30642938	BDQ	H37rv-WT ATCC-PZAr	MGIT960	Illumina MiSeq platform	Rv0678 (7 SNVs and 1 del), atpE (3 SNVs)	PCR-based sequencing	South Africa [36]
18	2019	Xu, J., et al	30833432	BDQ	H37Rv	BMD	Not specified	Rv0678 (2 ins)	PCR-based sequencing	USA [24]
BDQ: bedaquiline, DLM: delamanid. REMA: resazurin microtiter assay, BMD: Broth micro/macro-dilution in 7H9 media, MABA: Microplate Alamar Blue Assay. CS: Clinical strain, DS: Drug susceptible, DR: Drug-resistant, Ref-QC: Reference drug-resistant strains used for quality control.
INHr: isoniazid resistant, KANr: kanamycin resistant, RIFr: rifampicin resistant, PZAr: pyrazinamide resistant, BDQr: bedaquiline resistant strains. Rv0678 also designated as mmpR by some authors. H37RvCFZ-R1 and H37RvCFZ-R2: H37Rv mutant strains after in vitro exposure to clofazimine.
UKMYC5 plate is a 96-well microtiter plate. FS: Frameshift. TDS: Targeted deep sequencing. WT: wild type.
* 98 mutations (not further described), all of them from BDQ naïve clinical isolates in the susceptible category

## Sheet: Supplementary table S2
Supplementary Table S2. Non-synonymous mutations associated with Bedaquiline-susceptibility profile
Gene	Rv number	Mutation	Number of strains			PMID
			R	I	S
Rv0678	Rv0678	-11C>A			1	30029911
Rv0678	Rv0678	T2C (Val1Ala)	3			26559594 26829425 31138569
Rv0678	Rv0678	G5T (Ser2Ile)	1			28320727
Rv0678	Rv0678	Val3lle			2	29941636
Rv0678	Rv0678	Asp5Gly			1	30029911
Rv0678	Rv0678	Val20Gly	1			31262765
Rv0678	Rv0678	A63T (Glu21Asp)	1			30165087
Rv0678	Rv0678	A65T (Gln22Leu)	1			30642938
Rv0678	Rv0678	Met23Val			1	30029911
Rv0678	Rv0678	A97G (Thr33Ala)	2			30642938 31138569
Rv0678	Rv0678	Ala36Thr	1			31138569
Rv0678	Rv0678	T136C (Cys46Arg)	1			31138569
Rv0678	Rv0678	136_137 insG		1		29337135
Rv0678	Rv0678	138_insGA	3			31141643
Rv0678	Rv0678	138_139 insG	5			29337135 31262765 31141643
Rv0678	Rv0678	141_142 insC	4			29337135 31262765
Rv0678	Rv0678	C158T (Ser53Leu)	1			28320727
Rv0678	Rv0678	Ser53Pro	1			31138569
Rv0678	Rv0678	Glu55Asp			1	30029911
Rv0678	Rv0678	185_insCAG	4			30933266
Rv0678	Rv0678	C189A (Ser63Arg)	2			24590481 30642938
Rv0678	Rv0678	192_193 Ins G	3			31262765 31141643
Rv0678	Rv0678	193_delG lle67fs	4			31138569 30642938
Rv0678	Rv0678	T200G	1			29337135
Rv0678	Rv0678	A202G (Ser68Gly)	1			25010492
Rv0678	Rv0678	201_206del (Ser68_Thr69del)	1			30165087
Rv0678	Rv0678	C214T (Arg72Trp)	2			31138569 30642938
Rv0678	Rv0678	Leu74Pro	1			31138569
Rv0678	Rv0678	Leu83Pro	1			31138569
Rv0678	Rv0678	Gly87Arg			1	30029911
Rv0678	Rv0678	259_insG (87 codon shift)	1			30833432
Rv0678	Rv0678	272_ins (possible protein disruption from amino acid 91 onwards)	1			25010492
Rv0678	Rv0678	Tyr_92STOP	2			29941636
Rv0678	Rv0678	Arg96Gln			1	30029911
Rv0678	Rv0678	Asn98fs	1			31138569
Rv0678	Rv0678	Ala102Pro	2			31138569
Rv0678	Rv0678	345_delG	1			29337135
Rv0678	Rv0678	delA: Gln115_fs	2			29941636
Rv0678	Rv0678	IS6110 insertion nt 349 (117 codon shift)	1			30833432
Rv0678	Rv0678	T350G (Leu117Arg)	1		1	28320727 (R) 30029911 (S)
Rv0678	Rv0678	C400T (Arg134stop)	1			24590481
Rv0678	Rv0678	C403G (Arg135Gly)	3			30165087 30642938
Rv0678	Rv0678	T407C (Leu136Pro)	1			30642938
Rv0678	Rv0678	Glu138fs	1			31138569
Rv0678	Rv0678	insG_Arg140fs			2	29941636
Rv0678	Rv0678	T437C (Met146Thr)	1			28320727
Rv0678	Rv0678	T461C (Leu154Pro)	1			30165087
Rv0678	Rv0678	Arg156fs	1			31138569
atpE	Rv1305	-138 T>C			3	30029911
atpE	Rv1305	-53G>A	1			30029911
atpE	Rv1305	-72 T>C	1			30029911
atpE	Rv1305	A83C (Asp28Ala)	1			30165087
atpE	Rv1305	A83G (Asp28Gly)	8			30165087 31138569 30642938
atpE	Rv1305	A83T (Asp28Val)	2			30165087 30642938
atpE	Rv1305	G183A			1	30029911
atpE	Rv1305	G183T (Glu61Asp)	4			30165087 31138569
atpE	Rv1305	G187C (Ala63Pro)	3			30165087 30642938
atpE	Rv1305	Ile66Val	1			30029911
Rv1979c	Rv1979c	A155C (Val52Gly)			1	28320727
Rv1979c	Rv1979c	A733C (Met245Leu)	1			30602521
Rv1979c	Rv1979c	G1226A	6*	2	3	29337135
Rv1979c	Rv1979c	P478G (Pro478Gly)			1	31262765
pepQ	Rv2535c	del_C in Arg271	1			27185800
pepQ	Rv2535c	Ins_C in Ala14	2			27185800
pepQ	Rv2535c	L44P (Leu44Pro)	1			27185800
pepQ	Rv2535c	Mutations not described			98	29337135
atpB	Rv1304	Glu244Lys**	1			30029911
atpB	Rv1304	His250Pro**	1			30029911
atpB	Rv1304	Phe222Leu			1	30029911
mmpL5	Rv0676c	G1030C (Val344Leu)			1	30602521
mmpL5	Rv0676c	T1804C (Ser602Pro)	1			30602521
ppsC	Rv2933	G5408T (Gly1803Val)***	1			25010492
*Five of them harboring simultaneous mutations at Rv0678.
** Simultaneous to mutations at atpE.
***Mutant with simultaneous insertion at Rv0678 that cause the protein disruption.

## Sheet: Supplementary table S3
Supplementary Table S3. Non-synonymous mutations associated with Delamanid-susceptibility profile
Gene	Rv number	Mutation	Number of strains		PMID
			R	S
fbiA	Rv3261	Asp49Thr	3		26559594
fbiA	Rv3261	Asp49Tyr	1		26829425
fbiA	Rv3261	Gln120Arg		3	27076101
fbiA	Rv3261	Arg175His	1	9	26559594 26829425
fbiA	Rv3261	Lys250 STOP	1		27076101
fbiA	Rv3261	Thr302Met		3	27076101
fgd1	Rv0407	G49fs*	1		26559594
fgd1	Rv0407	Gly104Ser	1		31262765
fgd1	Rv0407	Lys296Glu		1	27076101
fgd1	Rv0407	Lys270Met		12	27076101
ddn	Rv3547	Gly53Asp	3		30933266
ddn	Rv3547	Arg72Trp		2	27076101
ddn	Rv3547	Glu83Asp		1	27076101
ddn	Rv3547	Trp88STOP**	5		27076101 29941636
fbiC	Rv1173	Thr273Ala		5	27076101
fbiC	Rv1173	Arg536Leu	2**		29941636
fbiC	Rv1173	Thr681Ile		1	27076101
fbiB	Rv3662	Phe220Leu		8	27076101
fbiB	Rv3662	Lys447Arg		1	27076101
fbiB	Rv3662	Lys448Arg		1	27076101
* Transient increase in a subpopulation with this frameshift insertion.
**Resistant according to APM, UKMIC and UKMYC5, but susceptible by MGIT 960
